# Supplementary material for: Prenatal exposure to maternal smoking and offspring DNA methylation across the lifecourse: findings from the Avon Longitudinal Study of Parents and Children (ALSPAC)
Source: Hum Mol Genet. 2014 Dec 30;24(8):2201–17. doi: 10.1093/hmg/ddu739 (PMC4380069; doi:10.1093/hmg/ddu739)
Supplement: Supplementary Data [file supp_ddu739_ddu739supp_tables.xlsx]

## Sheet: Table S1
Table S1
Estimated cell type proportions* in cord blood of individuals whose mothers did and did not smoke during pregnancy
	Non-smoker (N=699)	Sustained (N=91)	P value for difference
CD8+ T cells	0.12 (0.04)	0.14 (0.04)	0.002
CD4+ T cells	0.12 (0.05)	0.13 (0.04)	0.05
NK cells	0.04 (0.04)	0.04 (0.04)	0.77
B cells	0.16 (0.04)	0.17 (0.04)	0.01
Monocytes	0.10 (0.03)	0.10 (0.03)	0.35
Granulocytes	0.53 (0.08)	0.50 (0.08)	0.002
*Estimated based on a reference dataset as previously described [56, 68]

## Sheet: Table S2
Table S2
Differential methylation in cord blood DNA for the offspring of mothers with sustained smoking in pregnancy compared with non-smokers, with cell type correction
				Unadjusted model (N= 790†) a				Adjusted model (N = 790) b
CpG site	Chromosome	Gene region	Position*	Effect size	Standard error	P value	FDR	Effect size	Standard error	P value	FDR
cg05575921	5	AHRR	373378	-0.081	0.006	1.41 x10-30	6.59 x10-25	-0.083	0.006	8.80 x10-32	4.10 x10-26
cg22132788	7	MYO1G	45002486	0.062	0.01	1.49 x10-17	3.47 x10-12	0.062	0.01	3.10 x10-17	7.23 x10-12
cg12803068	7	MYO1G	45002919	0.152	0.021	1.22 x10-16	1.90 x10-11	0.146	0.021	1.11 x10-15	1.30 x10-10
cg09935388	1	GFI1	92947588	-0.167	0.023	1.14 x10-13	1.19 x10-8	-0.179	0.023	4.90 x10-16	7.63 x10-11
cg14179389	1	GFI1	92947961	-0.078	0.012	1.28 x10-13	1.19 x10-8	-0.083	0.012	3.05 x10-15	2.84 x10-10
cg18146737	1	GFI1	92946700	-0.144	0.019	2.67 x10-13	2.07 x10-8	-0.151	0.019	1.69 x10-14	1.31 x10-9
cg05549655	15	CYP1A1	75019143	0.015	0.002	1.05 x10-12	6.99 x10-8	0.015	0.002	5.81 x10-13	3.87 x10-8
cg06338710	1	GFI1	92946187	-0.214	0.032	1.32 x10-10	7.69 x10-6	-0.223	0.032	2.45 x10-11	1.43 x10-6
cg12876356	1	GFI1	92946825	-0.179	0.029	1.60 x10-9	8.27 x10-5	-0.193	0.029	5.72 x10-11	2.96 x10-6
cg25949550	7	CNTNAP2	145814306	-0.006	0.001	3.06 x10-9	1.43 x10-4	-0.006	0.001	2.36 x10-9	1.00 x10-4
cg11902777	5	AHRR	368843	-0.005	0.001	1.59 x10-8	6.74 x10-4	-0.005	0.001	1.03 x10-7	3.20 x10-3
cg12101586	15	CYP1A1	75019203	0.06	0.01	2.18 x10-8	8.49 x10-4	0.06	0.01	1.74 x10-8	6.25 x10-4
cg18316974	1	GFI1	92947035	-0.083	0.019	4.05 x10-8	1.45 x10-3	-0.088	0.019	8.16 x10-9	3.17 x10-4
cg26146569	15	KLF13	31637592	-0.072	0.013	4.61 x10-8	1.54 x10-3	-0.058	0.012	5.80 x10-7	0.01
cg07339236	20	ATP9A	50312490	-0.016	0.004	8.71 x10-8	2.71 x10-3	-0.016	0.004	6.21 x10-8	2.07 x10-3
cg09662411	1	GFI1	92946132	-0.127	0.024	1.26 x10-7	3.66 x10-3	-0.139	0.023	2.37 x10-9	1.00 x10-4
cg18092474	15	CYP1A1	75019302	0.077	0.016	2.17 x10-7	5.94 x10-3	0.074	0.016	4.07 x10-7	0.01
cg04180046	7	MYO1G	45002736	0.05	0.011	2.29 x10-7	5.94 x10-3	0.047	0.011	8.20 x10-7	0.02
cg25189904	1	GNG12	68299493	-0.055	0.011	4.32 x10-7	0.01	-0.056	0.011	4.28 x10-7	0.01
cg04598670	7	ENSG00000225718	68697651	-0.074	0.015	4.80 x10-7	0.01	-0.074	0.015	5.43 x10-7	0.01
cg27629977	2	CTNNA2	80531633	0.009	0.002	5.82 x10-7	0.01	0.009	0.002	2.06 x10-6	0.03
cg10835306	9	NOTCH1	139396760	-0.079	0.016	1.04 x10-6	0.02	-0.073	0.016	5.98 x10-6	0.07
cg00483459	3	ALS2CL	46735782	-0.049	0.01	1.32 x10-6	0.03	-0.046	0.009	2.08 x10-6	0.03
cg22549041	15	CYP1A1	75019251	0.069	0.014	1.42 x10-6	0.03	0.07	0.013	4.43 x10-7	0.01
cg22937882	5	AHRR	405774	0.036	0.008	1.98 x10-6	0.04	0.036	0.009	1.88 x10-6	0.03
cg11196333	1	CHI3L1	203154370	-0.06	0.013	2.58 x10-6	0.05	-0.062	0.013	1.50 x10-6	0.03
cg00624799	15	ZNF710	90605618	-0.029	0.006	2.79 x10-6	0.05	-0.024	0.005	2.37 x10-5	0.17
cg00560284	12	SPATS2	49783222	-0.016	0.003	2.84 x10-6	0.05	-0.015	0.003	7.35 x10-6	0.08
a Adjusted for batch only b Adjusted for batch and estimated cell types
†N= 91 sustained smokers; N = 699 non-smokers (defined as those who didn’t smoke pre-pregnancy or in pregnancy)
*Chromosomal position based on NCBI human reference genome assembly Build 37.3
Effect size = difference in methylation level (beta) between offspring of sustained smokers and non-smokers

## Sheet: Table S3
Table S3
Sex-specific associations for differential methylation in cord blood DNA for the offspring of mothers with sustained smoking in pregnancy compared with non-smokers
				Boys (N= 388†) a				Girls (N 402‡) a				Test for interaction
CpG site	Chromosome	Gene region	Position*	Effect size	Standard error	P value	FDR	Effect size	Standard error	P value	FDR
cg05575921	5	AHRR	373378	-0.067	0.009	4.32 x10-10	2.02 x10-4	-0.097	0.01	5.03 x10-17	2.34 x10-11	0.03
cg22132788	7	MYO1G	45002486	0.069	0.015	5.02 x10-8	7.80 x10-3	0.047	0.014	7.73 x10-7	0.06	0.69
cg12803068	7	MYO1G	45002919	0.162	0.035	2.13 x10-6	0.11	0.161	0.03	7.08 x10-11	1.65 x10-5	0.53
cg09935388	1	GFI1	92947588	-0.19	0.04	1.90 x10-6	0.11	-0.133	0.031	2.93 x10-6	0.14	0.58
cg14179389	1	GFI1	92947961	-0.063	0.021	1.22 x10-4	0.68	-0.075	0.015	8.40 x10-8	0.01	0.56
cg18146737	1	GFI1	92946700	-0.13	0.029	4.98 x10-6	0.17	-0.142	0.031	1.09 x10-5	0.28	0.61
cg05549655	15	CYP1A1	75019143	0.021	0.003	4.32 x10-8	7.80 x10-3	0.009	0.002	7.82 x10-4	0.5	0.01
cg06338710	1	GFI1	92946187	-0.226	0.049	9.39 x10-6	0.25	-0.161	0.049	1.92 x10-3	0.55	0.76
cg12876356	1	GFI1	92946825	-0.196	0.047	5.17 x10-5	0.58	-0.118	0.042	4.62 x10-3	0.58	0.46
cg25949550	7	CNTNAP2	145814306	-0.007	0.002	8.56 x10-5	0.65	-0.005	0.002	1.39 x10-3	0.52	0.57
cg11902777	5	AHRR	368843	-0.003	0.001	0.04	0.9	-0.006	0.001	2.25 x10-7	0.03	0.12
cg12101586	15	CYP1A1	75019203	0.07	0.014	1.66 x10-6	0.11	0.058	0.018	1.67 x10-3	0.54	0.59
cg18316974	1	GFI1	92947035	-0.072	0.029	1.33 x10-3	0.81	-0.088	0.031	3.88 x10-4	0.48	0.57
cg26146569	15	KLF13	31637592	-0.063	0.022	2.10 x10-3	0.84	-0.088	0.018	3.36 x10-6	0.14	0.7
cg07339236	20	ATP9A	50312490	-0.016	0.006	4.81 x10-4	0.74	-0.014	0.008	6.86 x10-3	0.6	0.56
cg09662411	1	GFI1	92946132	-0.128	0.037	9.54 x10-4	0.81	-0.126	0.036	3.88 x10-4	0.48	0.82
cg18092474	15	CYP1A1	75019302	0.09	0.019	1.34 x10-6	0.11	0.063	0.027	0.01	0.63	0.95
cg04180046	7	MYO1G	45002736	0.033	0.017	0.01	0.87	0.058	0.017	2.26 x10-4	0.47	0.21
cg25189904	1	GNG12	68299493	-0.059	0.018	1.08 x10-3	0.81	-0.066	0.017	1.23 x10-4	0.45	0.79
cg04598670	7	ENSG00000225718	68697651	-0.053	0.023	0.02	0.87	-0.1	0.024	2.19 x10-5	0.33	0.13
cg27629977	2	CTNNA2	80531633	0.017	0.004	2.65 x10-6	0.12	0.003	0.002	0.02	0.69	0.08
cg10835306	9	NOTCH1	139396760	-0.112	0.027	1.43 x10-4	0.7	-0.055	0.023	7.34 x10-3	0.61	0.17
cg00483459	3	ALS2CL	46735782	-0.024	0.014	0.06	0.91	-0.069	0.015	2.32 x10-5	0.33	0.04
cg22549041	15	CYP1A1	75019251	0.091	0.02	4.20 x10-5	0.56	0.029	0.021	0.16	0.83	0.26
cg22937882	5	AHRR	405774	0.039	0.013	9.72 x10-4	0.81	0.04	0.014	1.26 x10-3	0.52	0.67
cg11196333	1	CHI3L1	203154370	-0.061	0.018	1.20 x10-3	0.81	-0.059	0.021	5.23 x10-3	0.59	0.88
cg00624799	15	ZNF710	90605618	-0.024	0.008	5.90 x10-3	0.86	-0.038	0.009	1.74 x10-4	0.47	0.46
cg00560284	12	SPATS2	49783222	-0.019	0.005	1.56 x10-4	0.72	-0.009	0.005	0.09	0.78	0.44
a Adjusted for batch only
†In boys, N= 43 sustained smokers; N = 345 non-smokers (defined as those who didn’t smoke pre-pregnancy or in pregnancy)
‡In girls, N= 48 sustained smokers; N = 354 non-smokers (defined as those who didn’t smoke pre-pregnancy or in pregnancy)
*Chromosomal position based on NCBI human reference genome assembly Build 37.3
Effect size = difference in methylation level (beta) between offspring of sustained smokers and non-smokers

## Sheet: Table S4
Table S4
Change in methylation between 0-7 and 7-17 years for the offspring of sustained smokers in pregnancy and the offspring of non-smokers at the top CpG sites associated with sustained smoking identified in cord blood (N=770)*
CpG site	Estimated cord blood methylation in non-smoker offspring (%)	Estimated cord blood methylation in sustained smoker offspring (%)	Average yearly change for non-smoker offspring 0-7 (%) (95% CI)	Average yearly change for sustained smoker offspring 0-7 (%) (95% CI)	p-value for difference in methylation change 0-7	Average yearly change for non-smoker offspring 7-17 (%) (95% CI)	Average yearly change for sustained smoker offspring 7-17 (%) (95% CI)	p-value for difference in methylation change 7-17
AHRR cg05575921	71	62.9	1.28 (0.97, 1.59)	2.04 (1.72, 2.36)	<1e-16	-0.17 (-0.22, -0.12)	-0.33 (-0.40, -0.26)	0.004
MYO1G cg22132788	85.8	92	-0.83 (-1.37, -0.28)	-0.46 (-1.02, 0.10)	0.003	-0.06 (-0.14, 0.03)	0.00 (-0.12, 0.11)	0.53
GFI1 cg09935388	34.9	19.1	2.68 (1.23, 4.14)	3.58 (2.08, 5.08)	0.01	0.20 (-0.03, 0.43)	0.31 (-0.01, 0.63)	0.65
CYP1A1 cg05549655	6.8	8.2	0.10 (-0.00, 0.21)	0.08 (-0.03, 0.19)	0.29	0.02 (0.00, 0.04)	0.03 (0.01, 0.05)	0.56
CNTNAP2 cg25949550	4.8	4.1	0.21 (0.13, 0.29)	0.21 (0.13, 0.29)	0.94	0.02 (0.00, 0.03)	0.03 (0.01, 0.04)	0.49
KLF13 cg26146569	59.5	54.4	1.67 (1.02, 2.32)	2.08 (1.41, 2.74)	0.01	-0.09 (-0.20, 0.01)	-0.14 (-0.28, 0.01)	0.71
ATP9A cg07339236	7.1	5.8	0.08 (-0.19, 0.35)	0.19 (-0.09, 0.48)	0.15	-0.08 (-0.13, -0.04)	-0.14 (-0.20, -0.07)	0.34
methylation level = beta
*Results from multilevel models, adjusted for batch and the first 20 independent surrogate variable components (which account for heterogeneity between the cord blood and whole blood cells).

## Sheet: Table S5
Table S5
Differential methylation in peripheral blood DNA at age 17 for offspring who smoked compared with non-smokers at CpG sites found to be strongly associated with smoking in pregnancy at the same time point
				Sustained smoking in pregnancy analysis (N= 845†) a			Own smoking analysis (N= 702‡) a
CpG site	Chromosome	Gene region	Position*	Effect size	Standard error	P value	Effect size	Standard error	P value
cg22132788	7	MYO1G	45002486	0.091	0.01	2.36 x10-24	0.045	0.012	2.42 x10-5
cg05549655	15	CYP1A1	75019143	0.014	0.002	5.20 x10-16	0.003	0.002	0.13
cg05575921	5	AHRR	373378	-0.036	0.005	8.34 x10-14	-0.034	0.005	3.32x10-9
cg25949550	7	CNTNAP2	145814306	-0.007	0.001	1.68 x10-10	-0.003	0.001	0.04
a Adjusted for batch only
†N= 99 sustained smokers; N = 746 non-smokers (defined as those who didn’t smoke pre-pregnancy or in pregnancy)
‡N= 84 offspring who smoked; N = 618 non-smokers
*Chromosomal position based on NCBI human reference genome assembly Build 37.3

## Sheet: Table S6
Table S6
Differential methylation in peripheral blood DNA at age 17 for the offspring of mothers with sustained smoking in pregnancy compared with non-smokers, excluding offspring who also smoked at age 17.
				Sustained smoking in pregnancy analysis (N= 845†) a			Sustained smoking in pregnancy analysis excluding offspring who reported smoking (N= 546‡) a
CpG site	Chromosome	Gene region	Position*	Effect size	Standard error	P value	Effect size	Standard error	P value
cg22132788	7	MYO1G	45002486	0.091	0.01	2.36 x10-24	0.087	0.022	1.26 x10-9
cg05549655	15	CYP1A1	75019143	0.014	0.002	5.20 x10-16	0.016	0.003	2.76 x10-9
cg05575921	5	AHRR	373378	-0.036	0.005	8.34 x10-14	-0.018	0.009	3.51x10-5
cg25949550	7	CNTNAP2	145814306	-0.007	0.001	1.68 x10-10	-0.007	0.003	8.78 x10-6
a Adjusted for batch only
†N= 99 sustained smokers; N = 746 non-smokers (defined as those who didn’t smoke pre-pregnancy or in pregnancy)
‡ N= 46 sustained smokers; N = 500 non-smokers (defined as those who didn’t smoke pre-pregnancy or in pregnancy)
*Chromosomal position based on NCBI human reference genome assembly Build 37.3

## Sheet: Table S7
Table S7
Associations between parental smoking in pregnancy and offspring cord blood DNA methylation at top CpG sites
Maternal associations		Maternal smoking in pregnancy (N= 878)				Maternal smoking in pregnancy, adjusted for paternal smoking (N= 863)
CpG site	Gene region	Effect size	SE	P-value	FDR	Effect size	SE	P-value	FDR
cg05575921	AHRR	-0.0610603	0.00508557	1.05e-24	4.92e-19	-0.0560663	0.00558904	1.43e-17	6.68e-12
cg22132788	MYO1G	0.0588489	0.008044	2.19e-19	5.1e-14	0.0547922	0.00880358	4.92e-15	1.15e-09
cg09935388	GFI1	-0.129654	0.0195917	7.82e-12	9.12e-07	-0.13596	0.0215262	1.02e-10	1.19e-05
cg05549655	CYP1A1	0.0115631	0.00154728	7.54e-11	5.86e-06	0.0117362	0.00171031	1.79e-09	0.000166635
cg25949550	CNTNAP2	-0.0043019	0.000997354	3.03e-06	0.0706209	-0.00440205	0.00109859	2.36e-05	0.349122
cg26146569	KLF13	-0.0489341	0.0112366	1.69e-05	0.219398	-0.0511421	0.0124259	5.62e-05	0.370788
cg07339236	ATP9A	-0.0143164	0.00392853	8.88e-08	0.00376422	-0.0130285	0.00435864	8.14e-06	0.172621
Paternal associations		Paternal smoking in pregnancy (N=882)				Paternal smoking in pregnancy, adjusted for maternal smoking (N= 863)
CpG site	Gene region	Effect size	SE	P-value	FDR	Effect size	SE	P-value	FDR
cg05575921	AHRR	-0.0209961	0.00404418	7.59e-07	0.17704	-0.00635044	0.00417375	0.0894185	0.794965
cg22132788	MYO1G	0.0212881	0.0062181	0.000168114	0.652939	0.00668715	0.00657428	0.420202	0.921703
cg09935388	GFI1	-0.0183311	0.0150168	0.153238	0.887919	0.0177292	0.0160752	0.33253	0.900101
cg05549655	CYP1A1	0.00262665	0.00119949	0.0714826	0.853045	-0.000390233	0.00127721	0.672909	0.965474
cg25949550	CNTNAP2	-0.00039947	0.000766497	0.384632	0.94108	0.000758768	0.000820394	0.480157	0.934006
cg26146569	KLF13	-0.012896	0.00864781	0.119832	0.876653	-0.00138067	0.00927933	0.837731	0.984711
cg07339236	ATP9A	-0.00645916	0.00297653	0.00297425	0.7622	-0.00348707	0.00325492	0.199023	0.855101

## Sheet: Table S8
Table S8
Associations between parental smoking in pregnancy and offspring age 7 peripheral blood DNA methylation at top CpG sites
Maternal associations		Maternal smoking in pregnancy (N= 936)				Maternal smoking in pregnancy, adjusted for paternal smoking (N= 922)
CpG site	Gene region	Effect size	SE	P-value	FDR	Effect size	SE	P-value	FDR
cg22132788	MYO1G	0.072372	0.0082372	7.82015e-22	3.68601e-16	0.0695913	0.00913018	2.57314e-16	6.57248e-11
cg05549655	CYP1A1	0.00910095	0.00133628	1.52485e-09	0.000143747	0.0104606	0.00147977	2.51037e-10	2.95813e-05
cg25949550	CNTNAP2	-0.00590932	0.00105034	3.41556e-09	0.000268319	-0.00580593	0.00116514	5.06841e-07	0.0298622
Paternal associations		Paternal smoking in pregnancy (N= 942)				Paternal smoking in pregnancy, adjusted for maternal smoking (N= 922)
CpG site	Gene region	Effect size	SE	P-value	FDR	Effect size	SE	P-value	FDR
cg22132788	MYO1G	0.0205122	0.0064833	9.51976e-05	0.257885	-0.000615913	0.00690707	0.687462	0.932828
cg05549655	CYP1A1	0.00055979	0.00104366	0.779759	0.966824	-0.00248432	0.00111946	0.0259764	0.430593
cg25949550	CNTNAP2	-0.00190302	0.000809867	0.00260962	0.36424	-0.000323083	0.000881436	0.324282	0.789859

## Sheet: Table S9
Table S9
Associations between parental smoking in pregnancy and offspring age 17 peripheral blood DNA methylation at top CpG sites
Maternal associations		Maternal smoking in pregnancy (N= 937)				Maternal smoking in pregnancy, adjusted for paternal smoking (N= 923)
CpG site	Gene region	Effect size	SE	P-value	FDR	Effect size	SE	P-value	FDR
cg05575921	AHRR	-0.0305101	0.00419911	7.84963e-12	6.14759e-07	-0.0265638	0.00452245	1.99624e-08	0.00134005
cg22132788	MYO1G	0.0728731	0.00931285	5.72487e-19	2.69013e-13	0.0670553	0.0101641	3.99123e-14	8.20461e-09
cg05549655	CYP1A1	0.0106333	0.00135339	8.10828e-13	7.6202e-08	0.0109505	0.00147982	1.67886e-11	1.5778e-06
cg25949550	CNTNAP2	-0.00630075	0.00101317	1.31335e-10	8.81635e-06	-0.0067072	0.00110753	2.84448e-10	2.22771e-05
Paternal associations		Paternal smoking in pregnancy (N=942)				Paternal smoking in pregnancy, adjusted for maternal smoking (N= 923)
CpG site	Gene region	Effect size	SE	P-value	FDR	Effect size	SE	P-value	FDR
cg05575921	AHRR	-0.0103261	0.00338777	0.00691783	0.999865	-0.00393076	0.00333133	0.339774	0.999698
cg22132788	MYO1G	0.0217911	0.00731963	0.000288608	0.999865	0.00609673	0.0074871	0.351513	0.999698
cg05549655	CYP1A1	0.0019703	0.00106706	0.118642	0.999865	-0.000397063	0.00109007	0.772933	0.999698
cg25949550	CNTNAP2	-0.000768487	0.000823596	0.320423	0.999865	0.000474493	0.000815827	0.486258	0.999698
